# Supplementary material for: Differences in hair coat condition between female and male mice occur through testicular-derived factors and are affected by the presence of another mouse
Source: PLoS One. 2025 Jun 18;20(6):e0324993. doi: 10.1371/journal.pone.0324993 (PMC12176114; doi:10.1371/journal.pone.0324993)
Supplement: S1 Data — (XLSX) [file pone.0324993.s001.xlsx]

## Sheet: Fig1D
	s0	s1	s2	s3
	0.592857	0.648098	0.710641	0.726813
	0.667073	0.655504	0.723145	0.735523
	0.567219	0.834661	0.740256	0.751313
	0.710739	0.754931	0.73682	0.724327
	0.760799	0.812915	0.791171	0.73197
	0.575495	0.550965	0.721381	0.67657
	0.587675	0.627287	0.594093	0.772259
	0.573925	0.471519	0.747706	0.760717
	0.669026	0.660377	0.813759	0.678847
	0.669026	0.712308	0.669118	0.797869
	0.667623		0.717995
	0.686018		0.705558
	0.674514		0.761283
	0.677757		0.742507
	0.744414		0.778333
	0.761757
	0.663558
	0.603403
	0.692513
	0.634956
	0.716386
	0.729182
	0.711627
	0.614567
	0.717323
	0.646394
	0.490272
	0.645412
	0.633388
	0.540793
	0.629231
	0.655556
	0.735818
	0.63593
	0.65528
	0.663283
mean	0.655577	0.672856	0.730251	0.735621
se	0.0103975	0.0353758	0.0134709	0.0120286

## Sheet: Fig2A
wks	10	12	14	16	18	20	22	24
FS	0	0	0	0	0	0	0	0
	0	0	0	0	0	0	0	1
	0	0	1	0	0	1	0	0
	0	0	0	0	0	0	0	1
	0	1	1	0	0	1	0	0
	0		1	0	0	0	1	1
	0			0	0		1	1
	0				0			0
	0							0
mean	0	0.2	0.5	0	0	0.333333	0.285714	0.444444
se	0	0.2	0.223607	0	0	0.210819	0.184428	0.175682
wks	10	12	14	16	18	20	22	24
MS	1	1	1	2	2	2	2	3
	2	2	1	1	2	3	3	2
	3	3	2	3	3	3	3	3
	3	3	2	2	2	3	3	3
			3	3	3	3	3	3
			2		3		2	3
			3				3	3
								3
mean	2.25	2.25	2	2.2	2.5	2.8	2.71429	2.875
se	0.478714	0.478714	0.308607	0.374166	0.223607	0.2	0.184428	0.125
wks	10	12	14	16	18	20	22	24
FP	0	0	0	0	0	0	0	0
	0	0	0	0	0	0	0	0
	0	0	0	0	1	0	0	0
	0	0	0	0	0	0	0	0
	0	0	0	0	0	0	0	1
	0	0	1	0	0	0	0	0
	0	0	0	0	0	0	0	0
	0	0	1	0	1	0	0	1
	0	0		0	0	0	0	0
	0	0		0	0	0	0	0
				0				0
				0				0
mean	0	0	0.25	0	0.2	0	0	0.166667
se	0	0	0.163663	0	0.133333	0	0	0.112367
wks	10	12	14	16	18	20	22	24
MP	2	0	2	1	2	2	2	2
	0	0	2	1	2	2	2	2
	1	2	1	2	1	2	2	2
	2	1	1	1	2	2	2	3
	0	0	0	0	1	0	2	2
	0	1	0	1	2	0	2	2
	2	1	2	1	1	2	1	1
	2	2	1	0	2	2	2	2
	2	3	2	2	1	3		2
	3	3	3	2	3	3		2
	2	2	2	3	2	2
	3	2	2	3	3	2
	3	3	2	2	2	2
	3	3	2	3	3	3
		2	3	3	2	3
		3	3	3	3	2
mean	1.78571	1.75	1.75	1.75	2	2	2.375	2.45
se	0.299791	0.281366	0.232737	0.266145	0.182574	0.223607	0.154785	0.153469
wks	10	12	14	16	18	20	22	24
FM	0	0	0	1	0	0	0	1
	1	1	1	2	1	0	0	1
	0	0	0	0	1	1	1	1
	0	0	0	0	0	1	2	1
mean	0.25	0.25	0.25	0.75	0.5	0.5	0.75	1
se	0.25	0.25	0.25	0.478714	0.288675	0.288675	0.478714	0

## Sheet: Fig2B
wks	12	16	20	24
FS	0.686018	0.674514	0.677757	0.744414
	0.663558	0.729182	0.603403	0.692513
	0.713363	0.614567	0.717323	0.648098
	0.711627	0.722383	0.797617	0.646394
	0.634956	0.693656	0.786434
mean	0.681905	0.672755	0.666161	0.682855
se	0.0148841	0.0330982	0.0333933	0.0231305
wks	12	16	20	24
MS	0.655504	0.710641	0.723145	0.726813
	0.73197	0.834661	0.791171	0.740256
	0.67657	0.73682	0.724327	0.735523
	0.664992	0.751313	0.774974	0.777364
mean	0.682259	0.758359	0.753404	0.744989
se	0.017121	0.0267901	0.0174468	0.0111449
wks	12	16	20	24
FP	0.592857	0.587675	0.667073	0.567219
	0.575495	0.743216	0.573925	0.669026
	0.710739	0.694647	0.730527	0.774333
	0.68185	0.704922	0.741899	0.709252
	0.649811	0.721525
	0.723439
mean	0.640235	0.690397	0.678356	0.679958
se	0.0330891	0.0459438	0.0385061	0.0433921
wks	12	16	20	24
MP	0.714142	0.721381	0.594093	0.747706
	0.766643	0.813759	0.669118	0.717995
	0.705558	0.754931	0.761283	0.816052
	0.772259	0.812915	0.742507	0.760717
	0.536985	0.597667	0.698413	0.678847
	0.675402	0.420266	0.698718	0.797869
	0.552677	0.611922	0.702875	0.7088
	0.740035	0.642857	0.601266	0.683284
	0.696817	0.6592	0.652961	0.702838
	0.700315	0.668403	0.686084	0.698145
	0.726496	0.624167	0.702922	0.666667
	0.698057	0.712025	0.601942	0.654781
	0.736928	0.739274	0.636646	0.654545
	0.601514	0.453313	0.686916	0.741042
	0.672926	0.649329	0.752122
	0.668684	0.688498	0.748735
	0.658375	0.628346	0.592892
	0.625806	0.636364	0.667769
	0.687126	0.700965	0.709949
	0.635914	0.686709	0.698413
mean	0.678633	0.661115	0.680281	0.716378
se	0.0141655	0.021866	0.0118806	0.0135264
wks	12	16	20	24
FM	0.458662	0.52191	0.598425	0.685575
	0.585903	0.59811	0.654799	0.717037
	0.731511	0.637224	0.712308	0.690332
	0.687302	0.661741	0.618971	0.745363
	0.540793	0.735818	0.65528
	0.627287	0.471519	0.663283
	0.629231	0.660377	0.712308
	0.655556	0.63593	0.778333
mean	0.636797	0.628674	0.68504	0.709577
se	0.0238188	0.0306035	0.0200175	0.0137922

## Sheet: Fig3A
wks	7	9	11	13	15	17
sham	2	2	3	3	3	3
	3	2	3	3	3	3
	2	2	2	2	3	3
	2	3	2	2	3	3
	0	2	3	3
	1	2	2	2
	2	3	3	2
	2	2	3	3
	2	3
	2	3
	2	2
	2	2
mean	2	2.5	2.625	2.5	3	3
se	0.207194	0.142134	0.182981	0.188982	0	0
wks	7	9	11	13	15	17
cast	1	0	0	1	1	1
	1	0	0	1	1	2
	1	0	0	1	1	2
	0	0	0	1	1	2
	1	1	1	1
	1	1	1	2
	0	0	0	1
	0	1	0	1
	1
	1	1
	0	0
	1	1
mean	0.75	0.666667	0.25	1.125	1	1.75
se	0.142134	0.157459	0.163663	0.125	0	0.25

## Sheet: Fig3B
wks	7	9	11	13	15	17
sham	0.829405	0.788501	0.737314	0.715594	0.683913	0.720154
	0.694418	0.741775	0.772213	0.731268	0.708736	0.741592
	0.672886	0.761905	0.733683	0.770962	0.702968	0.739824
	0.72789	0.74013	0.776414	0.695835	0.716696	0.690991
	0.669874	0.669788	0.72278	0.748946
	0.696346	0.672392	0.761696	0.765655
	0.69713	0.760194	0.788463	0.736504
	0.647684	0.694389	0.724197	0.724797
	0.768499	0.770929
	0.710424	0.700095
	0.676285	0.731235
	0.705508	0.744203
mean	0.708029	0.731295	0.752095	0.734979	0.716509	0.73063
se	0.0141892	0.0112	0.00906927	0.0176761	0.00528501	0.00583182
wks	7	9	11	13	15	17
cast	0.698259	0.768746	0.708057	0.672155	0.72761	0.681953
	0.680678	0.750026	0.781502	0.708999	0.662502	0.684014
	0.583254	0.756913	0.83311	0.695538	0.70561	0.737224
	0.746222	0.71386	0.707926	0.640583	0.703617	0.742023
	0.661063	0.706425	0.664388	0.645597
	0.647134	0.658163	0.644075	0.764044
	0.610854	0.615024	0.618198	0.696321
	0.710234	0.716745	0.649861	0.703524
	0.677226	0.732789
	0.670034	0.722825
	0.636325	0.68235
	0.667337	0.723514
mean	0.665718	0.712282	0.70089	0.690845	0.699835	0.711304
se	0.0125952	0.0124934	0.026078	0.0139024	0.0135795	0.0163853

## Sheet: Fig4A
wks	2	4	6	8	10	12	14	16
sham	3	2	3	3	2	3	3	3
	3	0	2	3	3	3	3	3
	2	1	3	3	3	3	3	3
	3	3	2	3	3	3	3	3
mean	2.75	1.5	2.5	3	2.75	3	3	3
se	0.25	0.645497	0.288675	0	0.25	0	0	0
wks	2	4	6	8	10	12	14	16
cast	0	2	1	3	3	3	3	3
	1	0	2	2	2	3	3	3
	2	1	1	2	2	0	0	1
	1	3	1	3	3	3	3	3
	2	1	0	0	0	1	2	2
	0	2	2	1	0	1	2	2
mean	1	1.5	1.16667	1.83333	1.66667	1.83333	2.16667	2.33333
se	0.365148	0.428174	0.307318	0.477261	0.557773	0.542627	0.477261	0.333333

## Sheet: Fig4B
wks	2	4	6	8	10	12	14	16
sham	0.646258	0.662718	0.777853	0.632679	0.697549	0.696486	0.736924	0.69802
	0.607842	0.599523	0.734016	0.672029	0.734568	0.714283	0.725582	0.722454
	0.594187	0.686204	0.765042	0.675891	0.736543	0.711165	0.735957	0.732735
	0.651307	0.744736	0.697224	0.768177	0.630053	0.801693	0.672911	0.727558
mean	0.624898	0.673295	0.743534	0.687194	0.699678	0.730907	0.717843	0.720192
se	0.0141062	0.0300343	0.0179712	0.0287051	0.0248806	0.0239122	0.015196	0.00768273
wks	2	4	6	8	10	12	14	16
cast	0.551567	0.658664	0.759564	0.635379	0.687824	0.729653	0.749471	0.723743
	0.731169	0.646148	0.673894	0.635891	0.766685	0.703102	0.675972	0.751713
	0.64327	0.568981	0.552366	0.646336	0.786116	0.710627	0.642365	0.711898
	0.610454	0.674921	0.704812	0.63857	0.725175	0.721391	0.793947	0.741555
	0.615779	0.663561	0.639332	0.469949	0.650371	0.724628	0.686826	0.695968
	0.562627	0.704711	0.682106	0.634954	0.820344	0.708995	0.760797	0.733538
mean	0.619144	0.652831	0.668679	0.61018	0.739419	0.716399	0.71823	0.726403
se	0.0264445	0.0186228	0.0283802	0.0280997	0.025992	0.00421599	0.0238387	0.00829631
